# Supplementary material for: Globally Estimated UVB Exposure Times Required to Maintain Sufficiency in Vitamin D Levels
Source: Nutrients. 2024 May 15;16(10):1489. doi: 10.3390/nu16101489 (PMC11124381; doi:10.3390/nu16101489)
Supplement: Supplementary file 1 [file nutrients-16-01489-s001.zip]

Archive with 1 entries (1 files):
- nutrients-2997489-supplementary.pdf
